# Supplementary material for: Five-year analysis of efficacy and safety of a bidirectional AAV gene therapy in Tay-Sachs sheep
Source: J Clin Invest. 2025 Sep 30;135(23):e182942. doi: 10.1172/JCI182942 (PMC12646665; doi:10.1172/JCI182942)
Supplement: Supporting data values [file jci-135-182942-s175.xlsx]

## Sheet: Fig 1.C
	Age (months)	TSD+AAV IV	TSD+AAV CSF	TSD	TSD+AAV CSF CM only
179	16.3	1
184	23.6	1
194	19.1	1
197	13.6423	1
174	21.6	1
212	62.7		0
215	44.8		1
271	60.87		0
259	10.1		1
237	46.6		1
261	39				1
294	11				1
308	7.6				1
GLIDDEN	7.99			1
BECKY	9.07			1
MALLORY	10.26			1
PADGET	8.55			1
POPCORN	9.04			1
EUDORA	6.51			1
BIBI	8.78			1
SHANNON	9.37			1
ALLISON	9.43			1
DONNY	9.83			1
FIRECRACKER	10.36			1
DEAN	10.49			1
MOJO	10.78			1
TWIGGI	8.58			1
ENRIQUE	8.91			1

## Sheet: Fig.1D
	TSD	TSD +IV	TSD + CM	TSD + CSF
	2	2	2	1
	4	2	3	2
	4	3	1	1
	4	4		2
	2	3		1

## Sheet: Fig1.E
		Months	TSD									TSD + IV									TSD + CSF									TSD + CM
	4 months		1	2	2	1						1	2	3	4	2					1	2	2							2
	6 months		1	3	2	2	4	1	2			2	2	2	3	2					2		2	1						3
	1 year											2	3	4	3
	2 years																				2	2	1							2
	3 years																				1	1	2							2
	4 years																				2	1	2
	5 years																				2

## Sheet: Fig1.G
	Normal					TSD					TSD+IV					TSD+CM					TSD+CSF
6 months	15	67	18			253	396	600	184	336	366		40	41		266					12	12
3-4 years of age	21	78	101	67																	61.8	300	240

## Sheet: Fig2.A
	Time (s)	CSF Treated - 4 site	CSF Treated - 4 site	CSF Treated - 4 site	CSF Treated - 4 site	TSD	TSD	TSD	TSD	normal	normal	normal	normal	CSF Treated - CM #261	CSF Treated - CM #294		CSF Treated - 4 site #259	CSF Treated - 4 site #271	CSF Treated - 4 site #237	CSF Treated - 4 site #212	CSF Treated - 4 site #215	IV #197	IV #179	IV #184
	1	0	0	0	0
	2	0.242949	0.826947	0.141094	0.179916
	3	0.516789	0.511363	0.100603	0.238775
	4	0.480472	0.506353	0.182421	0.32769
	5	0.743459	0.691279	0.386548	0.331447
	6
	7.6
	9					0	0	0	0	0.435806	0.113961	0.402829	0.265074
	10.1																5.18755
	11														0.271335
	12													0.280102				0.315199
	13.6																					0
	16.3																						0.0271899
	22
	23
	24													0.150695				0.219233	0.609716	0.512095	0.504649			0.0728738
	36																			0.411579	0.241156
	39													0.0850701
	44.8																				0.191923

## Sheet: Fig2.B
	Time (s)	CSF Treated - 4 site	CSF Treated - 4 site	CSF Treated - 4 site	CSF Treated - 4 site	TSD	TSD	TSD	TSD	normal	normal	normal	CSF Treated - CM #261	CSF Treated - 4 site #259	CSF Treated - 4 site #271	CSF Treated - 4 site #237	IV #197	IV #179	CSF Treated - 4 site #212	CSF Treated - 4 site #215	IV #184	Normal	Normal	Normal	Normal	Normal	Normal	TSD	TSD	TSD	TSD	TSD	TSD	TSD	TSD	normal	TSD	TSD	308	294
	1		19.7237	43.5967	39.2209
	2	2.53093	1.88543	4.927	6.98265
	3	1.79247	2.86874	3.45139	2.57676	64.5443	47.4203	99.3265		0.852947	0.31033	0.964174
	4	1.62226	1.77545	0.866776	1.18363
	5	1.28314	1.81473	2.44321	1.4743
	6								130.396																											0.47502	77.856	132.467
	7.6																																						30.3102
	9																					0.301112	0.486696	4.22971	0.733116	0.673508	0.973392	55.1736	94.0134	64.2426	34.5517	53.9292	29.3468	96.5796	110.171
	10.1													1.90192
	11																																							9.67469
	12												1.29		0.300498	2.7309
	13.6																46.0984
	16.3																	18.715
	22																		0.999201	0.470718	5.4489
	23																				3.82781
	24												4.66424		6.91204	7.1125
	36																		4.01638	4.35304
	39												7.07941
	44.8																			5.8416

## Sheet: Fig2.D
			Normal								TSD								IV Treated								CSF Treated-3 points								CSF Treated-CM
	NAA		0.945815	0.929403	0.934265	1.14661	1.10649	0.844101	1.09332		0.656681	0.516875	0.519712	0.66053	0.588601		0.873886	0.848964			0.709766	0.745224	0.659112						0.888677	0.933252	1.10993	0.939128						0.809454	0.784937
	GPC +PCh		1.12778	0.93254	1.16746	1.00714	0.90119	0.863492	1.0004		1.15675	1.27143	1.23373	1.38294	1.32421	1.43809	1.40476	1.07778			1.23571	1.33413	0.977778						1.1254	1.0131	1.08135	1.03214						1.46905	1.10079
	NAA+NAAG		0.833529	1.02459	0.991199	1.11298	1.13816	0.880669	1.01888		0.57872	0.573542	0.93156	0.824779	0.741926	0.876205	0.928703	0.801745			0.791745	0.834065	0.589077						0.996199	1.06227	1.0737	0.974593						0.760854	0.901561
	Cr+PCr		1.19041	0.846272	0.996588	0.984303	1.04692	0.814196	1.12131		0.930558	1.08565	1.22351	1.2735	1.06245	1.29568	1.15305	1.15253			1.05136	1.1138	0.950862						0.956663	0.880566	1.01757	0.902747						1.13564	1.04419

## Sheet: Fig2.E
		Normal							TSD							IV Treated							CSF Treated-long term							CSF Treated-CM
Caudal internal capsule		0.486476	0.546049	0.55131	0.573575	0.523938	0.512894	0.541716	0.429211	0.427647	0.457883	0.429514	0.477036	0.423476		0.589007	0.586129	0.481756					0.546752	0.512513	0.585424	0.518879				0.544886	0.513777

## Sheet: Fig2.F
		GM2(18)	FA-Thal-(L+R)/2
	212	0.0831	0.546752
	215	0.0448	0.512513
	237	0.0403	0.585424
	271	0.0834	0.518879
	179	0.12182	0.589007
	184	0.035468	0.586129
	197	0.300064	0.481756
	180	0.418168	0.477036
	261	0.0876	0.544886
	294	0.178	0.513777
	227	0.375775	0.429211
	268	0.735513	0.457883
	334	0.378213	0.423476
	321

## Sheet: Fig3.C
			Normal							TSD							IV Treated							CSF Treated-short term							CSF Treated-10 month							CSF Treated-CM							261-CM
	FC		64.2871	51.9833	48.506	63.8098				2.73996	1.05061	2.96262	1.10267				1.73607	2.87054	2.51618	2.45072	2.25846			181.093	111.77	177.394	369.204														10.6504							5.21715
	PC		43.6504	35.4885	39.2562	41.6576				1.44189	1.21052	2.36121	2.26241				1.21133	1.21158	1.90251	2.04809	1.28998			186.738	329.886	204.365	340.542							73.6927							52.3366							18.0475
	Stri		33.532	49.7059	46.896	38.5354				1.69769	1.85524	1.62677	2.05617				1.89554	2.30496	3.76222	3.17984	2.7908			16.9407	57.6548	27.8498	46.0787							93.6105							1.30648							7.25168
	Thal		16.0547	46.0574	13.0066	13.0102				1.49553	0.76238	1.65035	1.13951				3.7246	1.00837	1.68886	3.71	2.16291			43.5482	48.1909	90.9403	80.7454							37.0688							4.84831							3.47754
	TC		35.5042	24.8651	24.8896	29.5087				1.27252	1.14647	2.26801	1.5623				1.64357	1.06223	1.44939	1.06847	1.2552			52.274	53.9315	33.7822	132.108							25.2496							7.66859							28.0031
	OC		27.0484	16.8226	21.8341	20.1372				1.93118	1.10361	1.82393	1.30799				1.94985	0.901548	2.08483	1.43305	0.993543			51.5559	114.421	83.5099	127.319							17.197							28.8597							9.37623
	CB		19.6033	15.7799	19.2495	17.2758				0.570795	0.590315	0.437296	0.559191				4.66062	2.69728	7.59188	5.07142	1.47254			207.319	484.924	536.275	582.72							56.8							547.24							363.608
	BS		13.3478	22.4752	14.0285	15.6999				0.345123	0.525859	0.610833	0.506459				6.93734	3.98825	2.44688	3.79324	1.82252			103.029	299.331	85.1942	116.962							428.07							145.375							13.3011
	CI		12.0031	16.8867	12.2529	12.0133				0.207538	0.398949	0.381625	0.148083				14.2794	9.90498	6.13285	10.8977	4.77556			59.0863	39.4989	21.3268	52.7326							153.707							63.5864							107.819
	LI		18.5453	17.8175	16.344	17.2418				0.393957	0.123617	0.448517	0.139343				45.3726	26.0447	8.64556	6.50435	7.30457			207.774	116.744	71.6967	58.5277							75.2039							57.9427							38.7666
																																		134.253

[truncated: 18 more sheets: Fig3.D, Fig4.A, Fig4.B, Fig4.C, Fig4.D, Sup Fig1.A, Sup Fig1.B, Sup Fig1.C, Sup Fig2.A, Sup Fig2.B, Sup Fig2.C, Sup Fig4.C, Sup Fig4.D, Sup Fig4.E, Sup Fig5.A, Sup Fig5.B, Sup Fig10.B, Sup Fig10.C]
